# Supplementary material for: Neuronal Activity Promotes Node‐Like Cluster Assembly Prior to Myelination and Remyelination in the Central Nervous System
Source: Glia. 2026 Feb 23;74(4):e70138. doi: 10.1002/glia.70138 (PMC12929708; doi:10.1002/glia.70138)
Supplement: Supplementary file 10 — Table S1: Statistical table. [file GLIA-74-0-s007.xlsx]

## Sheet: Feuil1
SUPPLEMENTARY TABLE 1
Experience	Figure number	Exact value	Sample	Test used	P value
Neuronal activity impact on the formation of node-like clusters in vitro hM4D(Gi)	Figure 1C	mean ± SEM: ctrl = 46.90 ± 4.93% ; CNO = 40 .10 ± 4.74%	n=3 independent experiments (treated vs non treated GABAergic mCherry positive neurons)	Paired t test	% of GABAergic neurons with node-like clusters: ctrl vs. CNO: p = 0.0011
Neuronal activity impact on the formation of node-like clusters in vitro hM3D(Gq)	Figure 1D	mean ± SEM: ctrl = 46.10 ± 6.27% ; CNO = 58.00 ± 7.61%	n=4 independent experiments (treated vs non treated GABAergic mCherry positive neurons)	Paired t test	% of GABAergic neurons with node-like clusters: ctrl vs. CNO: p = 0.0483
Node like clustering in mixed cultures treated with TTX/KYN /NBQX /APV	Figure 1F	mean ± SEM : Ctrl = 37.03 ± 2.09; TTX = 11.60 ± 1.86 ; KYN = 19.40 ± 1.99; NBQX = 22.87 ± 2.40 ; APV = 31.93 ± 1.57	n = 4 independent experiments for Ctrl and TTX and n = 3 for KYN/NBQX/APV	One-Way ANOVA followed by Dunnett's multiple comparison test	% of GAD Neurons with NLC : Ctrl vs TTX: p < 0.0001 ; Ctrl vs KYN: p = 0,0002 ; Ctrl vs NBQX: p = 0.0012 ; Ctrl vs APV: p= 0.2812
Node like clustering on purified neurons + OCM treated with TTX/KYN/NBQX/APV	Figure 1H	mean ± SEM : Ctrl = 33.67 ± 1.07 ; TTX = 10.93 ± 0.79; KYN = 13.77 ± 0.39; NBQX = 19.30 ± 1.78; APV = 14.53 ± 1.28	n = 3 independent experiments	One-Way ANOVA followed by Dunnett's multiple comparison test	% of GAD Neurons with NLC : Ctrl vs TTX: p < 0.0001; Ctrl vs KYN: p < 0.0001; Ctrl vs NBQX: p < 0.0001; Ctrl vs APV: p < 0.0001
Node like clustering on purified neurons + OCM treated with TTX/TTX+AcQuis/TTX+NMDA	Figure 1I	mean ± SEM : Ctrl = 30.50 ± 0.93 ; TTX = 11.17 ± 1.57; TTX+NMDA = 23.20 ± 2.92; TTX+AcQ = 9.70 ± 3.08	n = 3 independent experiments	One-Way ANOVA followed by Dunnett's multiple comparison test	% of GAD Neurons with NLC : Ctrl vs TTX: p =0.0016; Ctrl vs TTX+NMDA: p = 0.1936; Ctrl vs TTX+AcQ: p = 0.0010; TTX vs TTX+NMDA: p = 0.0256; TTX vs TTX+AcQ: p = 0.9680; TTX+AcQ vs TTX+NMDA: p = 0.0140;
Nodal marker expression in mixed cultures treated with KYN	Figure 2B et D	mean ± SEM : b1Nav Ctrl = 92.39 ± 1.70; KYN = 67.70 ± 3.10; Nav1.1 Ctrl = 81.70 ± 2.86; Kyn = 55.65 ± 4.45	b1Nav: Ctrl :351 cells; KYN: 325 cells, n=4 independent experiments. Nav1.1: Ctrl : 558 cells; Kyn : 530 cells, n=4 independent experiments.	Unpaired t-test	% of GAD expressing thenodal marker of interest : Ctrl vs KYN: b1Nav: p = 0.0022 ; Nav1.1: p = 0.0026
RNA expression in purified neurons + OCM treated with KYN (fold change/CTRL)	Figure 2E	mean±SEM: scn1b=0.39±0.05, Scn1a=0.65±0.04, Scn2a=0.79±0.07	n=4 independent experiments	One-sample t-test followed by correction using FDR method	Fold change Kyn vs Ctrl: Scn1a: p=0.0170, Scn2a: p=0.3694, Scn1b: p=0.0004
RNA expression in purified neurons treated with KYN (fold change/CTRL)	Figure 2F	mean±SEM: scn1b=0.32±0.04, Scn1a=0.69±0.06, Scn2a=1.08±0.08	n=4 independent experiments	One-sample t-test followed by correction using FDR method	Fold change Kyn vs Ctrl: Scn1a: p=0.0255, Scn2a: p=0.3694, Scn1b: p=0.0015
RNA expression in purified neurons treated with NMDA (fold change/CTRL)	Figure 2G	mean±SEM: scn1b=1.51±0.23, Scn1a=1.21±0.20, Scn2a=1.06±0.11	n=4 independent experiments	One-sample t-test followed by correction using FDR method	Fold change Kyn vs Ctrl: Scn1a: p=0.5612, Scn2a: p=0.6424, Scn1b: p=0.3437
Prenodal clustering in miRCtrl vs miRNav1.1 254 vs miRNav1.1 947	Figure 3	mean ± SEM : panNav miRCtrl = 60.07 ± 1.82; miR 254 = 32.88 ± 1.36; miR 947 = 23.38 ± 2.94; miR 215 = 55.72 ± 1.86; AnkG miRCtrl = 62.66 ± 1.76; miR 254 = 24.67 ± 1.29; miR 947 = 21.40 ± 1.21	PanNav : n=3-4 independent experiments AnkG: n=4-5 independent experiments	One-Way ANOVA followed by Tukey's multiple comparison test	% of GAD Neurons with NLC : panNav: miRCtrl vs miR254: p < 0.0001 ; miRCtrl vs miR947: p < 0.0001; miRCtrl vs miR 215: p= 0.4478; miR947 vs miR254: p =0.2598; miR254 vs miR 215: < 0.0001; miR947 vs miR 215: < 0.0001; AnkG: miRCtrl vs miR254: p < 0.0001 ; miRCtrl vs miR947: p < 0.0001; miR947 vs miR254: p =0.3179
Neuronal activity impact on node-like clustering along Purkinje cells ex vivo prior to myelination (hM3D(Gq))	Figure 4D	mean ± SEM: Ctrl = 39.66 ± 2.89% ; CNO = 56.17 ± 3.28%	n=5 animals (DMSO vs CNO treated slices from the same animal)	Paired t test	% of mCherry+ Purkinje cells with node-like clusters: p = 0.0171
Neuronal activity impact on node-like clustering along Purkinje cells ex vivo prior to myelination (Optogenetics)	Figure 4G	mean ± SEM: Ctrl = 43.03 ± 1.79% ; opto=59.97 ± 4.39%	n=5 animals (ctrl vs opto slices from the same animal)	Paired t test	% of YFP+ Purkinje cells with node-like clusters: p = 0.0058
Neuronal activity impact on node-like clustering along Purkinje cells ex vivo prior to remyelination (hM3D(Gq))	Figure 5D	mean ± SEM: Ctrl = 40.60 ± 2.52% ; CNO = 51.60 ± 2.57%	n=6 animals (DMSO vs CNO treated slices from the same animal)	Paired t test	% of mCherry+ Purkinje cells with node-like clusters: p = 0.0225
Neuronal activity impact on node-like clustering along Purkinje cells ex vivo prior to remyelination (Optogenetics)	Figure 5G	mean ± SEM: Ctrl = 49.07 ± 1.89% ; opto =58.89 ± 2.72%	n=6 animals (ctrl vs opto slices from the same animal)	Paired t test	% of YFP+ Purkinje cells with node-like clusters: p = 0.0038
Neuronal activity impact on node like-cluster density in vivo prior to remyelination (hM3D(Gq))	Figure 6C	mean ± SEM : Ctrl = 652 ± 129; CNO = 907 ± 44	n=7 animals for Ctrl (NaCl) and n=6 animals for CNO	Mann-Whitney test	Number of node like-clusters per mm2: p = 0.0350
Neuronal activity impact on node like-cluster density in vivo prior to remyelination (hM4D(Gi))	Figure 6E	mean ± SEM : Ctrl = 914 ± 69 ; CNO = 630 ± 44	n=7 animals for Ctrl (NaCl) and n=5 animals for CNO	Mann-Whitney test	Number of node like-clusters per mm2: p = 0.0087
SUPPLEMENTARY FIGURES
Nodal marker expression in mixed cultures treated with KYN	Figure S1 E-H	mean ± SEM : Kv3.1b Ctrl = 83.38 ± 1.95; KYN = 65.75 ± 2.54; Kv7.2 Ctrl = 99.37 ± 0.63; KYN = 99.00 ± 1.00; Nfasc Ctrl = 98.80 ± 1.20; KYN = 98.77 ± 1.23; b2NAv Ctrl = 95.85 ± 1.69; KYN = 95.38 ± 1.63	Kv3.1b: Ctrl: 582 cells; KYN: 622, n=4 independent experiments. Kv7.2: Ctrl : 366 cells; Kyn : 371 cells, n=3 independent experiments. Nfasc: Ctrl: 246 cells, KYN: 251 cells, n=3 independent experiments. b2Nav: Ctrl: 333 cells; KYN: 434 cells, n=3 independent experiments.	Unpaired t-test	% of GAD expressing thenodal marker of interest : Ctrl vs KYN: Kv3.1b: p = 0.0015 ; Kv7.2: p = 0.7722; Nfasc: p = 0.9855; b2NAv: p = 0.8463
Modulation of nodal marker axonal transport by KYN : Number of puncta/100 mm	Figure S1M, O	mean ± SEM: b1NavCtrl = 89 ± 17 ; KYN = 93 ± 22; b2Nav Ctrl = 80 ± 19 ; KYN = 79 ± 21	b1Nav : n=4 independent experiments b2Nav: n=3 independent experiments	Unpaired t test	Number of puncta/100mm: b1Nav: p=0.8927; b2Nav: p=0.7000
Modulation of nodal marker axonal transport by KYN : puncta distribution (%; FO: forward, BA: backward, BI: bidirectionnal: ST: stationary)	Figure S1N, P	mean ± SEM: b1Nav Ctrl: FO = 38.1 ± 3.3; BA = 39.7 ± 5.6; BI = 9.0 ± 2.0; ST = 13.2 ± 4.0; b1Nav KYN: FO = 40.3 ± 4.0; BA = 41.2 ± 5.16; BI = 7.2 ± 1.9; ST = 11.3 ± 3.5; b2Nav Ctrl: FO = 36.6 ± 3.8; BA = 42.9 ± 4.1; BI = 11.7 ± 2.0; ST = 8.8 ± 1.9; b2Nav KYN: FO = 40.6 ± 5.6; BA = 44.3 ± 5.8; BI = 7.8 ± 2.1; ST = 7.2 ± 2.0	b1Nav : Ctrl = 24 movies; KYN = 33 movies, from n=4 independent experiments b2Nav: Ctrl = 17 movies; KYN = 23 movies, from n=3 independent experiments	Two-way ANOVA followed by Tukey's multiple comparisons test	% of puncta per category: Ctrl vs KYN: b1Nav: all categories p > 0.999; b2Nav: FO p = 0.9931; BA p > 0.9999; BI p = 0.9943; ST p > 0.9999
Node-like cluster density in vivo (myelination, cerebellum) vs ex vivo (myelination) vs ex vivo (remyelination)	Figure S4F	mean ± SEM: in vivo = 340 ± 61 per mm2 ; ex vivo = 426 ± 67 per mm2; remyelination = 310 ± 69 per mm2	n=4 animals (in vivo); n= 5 animals (ex vivo myelination); n=4 animals (ex vivo remyelination)	One-way ANOVA followed by Tukey's multiple comparisons test	Number of node-like clusters per mm2: in vivo vs. ex vivo myelination: p = 0.6441; ex vivo myelination vs. ex vivo remyelination: p = 0.4579 ; in vivo myelination vs. ex vivo remyelination: p = 0.9488
Quantification of node-like clusters in remyelination compared to isolated nodal clusters in demyelination	Figure S4I	mean ± SEM: Demy = 126,7 ± 23,30 ; Remy = 388.4 ± 23,22	n= 4 animals per condition	paired t test	Number of NLC per mm2: ctrl vs. CNO: p = 0.0079
Firing frequency of hM3D(Gq) positive Purkinje cells in Ctrl vs CNO treated condition ex vivo	Figure S5C	mean ± SEM: ctrl = 4.5 ± 1.0 Hz ; CNO = 18.4 ± 4.0 Hz	n=8 cells from 4 animals	Wilcoxon paired test	Firing frequency: p = 0.0156
Percentage of YFP+ Purkinje cells ex vivo	Figure S5F	mean ± SEM: Div4 = 81.06 ± 4.23% ; Div10 = 78.93 ± 2.58%	n=3 animals (Div4); n=3 animals (Div10)	no test	no test
Firing frequency of YFP+ Purkinje cells in Ctrl vs 10Hz stimulation condition ex vivo	Figure S5I	mean ± SEM: ctrl = 1.3 ± 0.7 Hz ; opto = 15.2 ± 2.9 Hz	n=6 cells from 4 animals	Wilcoxon paired test	Firing frequency: p = 0.0313
Effect of neuronal activity on myelination - DREADDs ex vivo	Figure S6	mean ± SEM: ctrl=36,48 ± 2,506% ; CNO=46,80 ± 3,585%	n=6 animals (Div4)	paired t test	% of axonal area myelinated: p = 0,0487
Effect of neuronal activity on myelination - Optogenetics ex vivo	Figure S6	mean ± SEM: ctrl=18,41 ± 3,988% ; STIM=29,87 ± 5,401%	n=6 animals (Div4)	paired t test	% of axonal area myelinated: p = 0,0443
Validation of neuronal activity modulation (cFos expression) in vivo (mice transduced with hM3D(Gq))	Figure S8D	mean ± SEM : NaCl = 22.32 ± 5.85; CNO = 59.29 ± 5.45	n= 4 animals per condition	Mann-Whitney test	% of mCherry+ cells expressing cFos: p = 0,0286
Validation of neuronal activity modulation (cFos expression) in vivo (mice transduced with hM4D(Gi))	Figure S8E	mean ± SEM : NaCl = 18.19 ± 1.11; CNO = 8.65 ± 2.48	n=4 animals for Ctrl and 6 for CNO condition	Mann-Whitney Test	% of mCherry+ cells expressing cFos: p = 0,019
Text only
Neuronal activity impact on the distance between node-like clusters in vitro hM4D(Gi)	related to figure 1B, C	mean ± SEM: ctrl = 22.21 ± 1.66µm ; CNO = 16 .74 ± 1.83µm	n=21 cells (ctrl) and n=17 cells (CNO) in N=3 independent experiments	Mann-Whitney Test	distance between node-like clusters: ctrl vs. CNO: p = 0.0086
Neuronal activity impact on the distance between node-like clusters in vitro hM3D(Gq)	related to figure 1B, D	mean ± SEM: ctrl = 18.05 ± 1.99µm ; CNO = 22.41 ± 2.33µm	n=18 cells (ctrl) and n=19 cells (CNO) in N=3 independent experiments	Mann-Whitney Test	distance between node-like clusters: ctrl vs. CNO: p = 0.1338
Neuronal activity impact on the node-like clusters length in vitro hM4D(Gi)	related to figure 1B, C	mean ± SEM: ctrl = 2.77 ± 0.187µm ; CNO = 3.18 ± 0.216µm	n=21 cells (ctrl) and n=17 cells (CNO) in N=3 independent experiments	Mann-Whitney Test	distance between node-like clusters: ctrl vs. CNO: p = 0.1591
Neuronal activity impact on the node-like clusters length in vitro hM3D(Gq)	related to figure 1B, D	mean ± SEM: ctrl = 2.97 ± 0.207µm ; CNO = 3.24 ± 0.284µm	n=18 cells (ctrl) and n=19 cells (CNO) in N=3 independent experiments	Unpaired t test	distance between node-like clusters: ctrl vs. CNO: p = 0.4539
